# Supplementary material for: TrkA is amplified in malignant melanoma patients and induces an anti-proliferative response in cell lines
Source: BMC Cancer. 2015 Oct 24;15:777. doi: 10.1186/s12885-015-1791-y (PMC4619539; doi:10.1186/s12885-015-1791-y)
Supplement: Additional file 1: — Table S1 Histopathological and follow-up information of the 64 MM patients included in the study. Table S2 Genomic amplification hotspots in MM and association test with tumor thickness, related to Figure 1. Table S3 CGH array data of NTRK1 and CDKN2A for 31 primary MM specimens (from GEO Series GSE45354). Table S4 Validation of the aCGH analysis by genomic qPCR, related to Figure 2 and Figure S1. Table S5 Copy number and mRNA expression data for NTRK1 in CCLE melanoma cell lines, related to Figure S2. Table S6 Copy number, mRNA expression, and clinical stage data for NTRK1 in TCGA melanoma samples, related to Figure S2. [file 12885_2015_1791_MOESM1_ESM.xls]

## Sheet: Supp Table list
Table S1	Histopathological and follow-up information of the 64 MM patients included in the study.
Table S2	Genomic amplification hotspots in MM and association test with tumor thickness, related to Figure 1.
Table S3	CGH array data of NTRK1 and CDKN2A for 31 primary MM specimens (from GEO Series GSE45354).
Table S4	Validation of aCGH analysis by genomic qPCR, related to Figure 2 and Figure S1.
Table S5	Copy number and mRNA expression data for NTRK1 in CCLE melanoma cell lines, related to Figure S2.
Table S6	Copy number, mRNA expression, and clinical stage data for NTRK1 in TCGA melanoma samples, related to Figure S2.
									s

## Sheet: Table S1
MM Sample	Breslow thickness (mm)	Age range (years)	Skin location	Morphology	SLN positivity	Distant metastasis	MM dependent death	Date of diagnosis	Years of follow-up
0012497	5	20 - 29	Back	Nodular	Pos	No	Yes	2000	1
0013734	3.2	50 - 59	Back	Nodular	Neg	Yes	Yes	2000	4
0015874	4.5	80 - 89	Face	Malignant, NOS	NA	No	No	2000	2
0020597	2.4	50 - 59	Arm	Epithelioid and spindle cell, mixed	Neg	No	No	2000	12
005381	1.95	60 - 69	Leg	Nodular	Neg	No	No	2000	11
005450	3	90 - 99	Back	Nodular	NA	No	Yes	2000	1
0113800	2	90 - 99	Face	Malignant, NOS	NA	No	No	2001	5
0115293	4	70 - 79	Arm	Nodular	Neg	No	No	2001	0
0118848	3	70 - 79	Leg	Nodular	Neg	No	No	2001	10
0121647	1.8	50 - 59	Leg	Superficial spreading	Neg	No	No	2001	10
0122132	5	60 - 69	Back	Superficial spreading	Neg	No	No	2001	10
015684	2.4	80 - 89	Foot	Nodular	Neg	Yes	Yes	2001	3
017230	3	70 - 79	Foot	Nodular	Neg	No	No	2001	5
0210582	2.1	70 - 79	Ear	Malignant, NOS	NA	No	No	2002	4
0217661	4.5	60 - 69	Back	Malignant, NOS	Neg	No	No	2002	9
023226	3	30 - 39	Leg	Superficial spreading	Neg	No	No	2002	9
02346	2	90 - 99	Back	Superficial spreading	NA	No	No	2002	5
024992	3.5	80 - 89	Trunk	Malignant, NOS	Neg	Yes	No	2002	2
0313457	3.4	70 - 79	Trunk	Superficial spreading	Neg	No	No	2003	7
0313807	1.8	70 - 79	Back	Superficial spreading	Neg	No	No	2003	7
0410159	2.7	30 - 39	Leg	Nodular	Neg	No	No	2004	4
0421527	10	70 - 79	Back	Superficial spreading	Pos	Yes	Yes	2004	2
0422476	20	80 - 89	Face	Malignant, NOS	NA	No	No	2004	1
0423067	5	80 - 89	Face	Superficial spreading	NA	Yes	Yes	2004	2
048311	1.55	30 - 39	Trunk	Superficial spreading	Pos	Yes	Yes	2004	2
048963	3	40 - 49	Back	Malignant, NOS	Neg	No	No	2004	7
0512622	3.5	80 - 89	Leg	Nodular	Pos	Yes	No	2005	1
0512903	3.2	60 - 69	Leg	Nodular	Neg	No	No	2005	6
0513156	2.6	80 - 89	Arm	Malignant, NOS	NA	Yes	No	2005	6
0513577	12	70 - 79	Neck	Nodular	Pos	No	No	2005	6
0514214	3	60 - 69	Trunk	Malignant, NOS	Pos	Yes	Yes	2005	3
0514375	1.6	40 - 49	Back	Superficial spreading	NA	No	No	2005	7
0515392	3.2	60 - 69	Trunk	Malignant, NOS	Neg	Yes	Yes	2005	3
0519058	5	60 - 69	Arm	Nodular	Pos	Yes	Yes	2005	1
055936	1.52	50 - 59	Back	Malignant, NOS	Neg	No	No	2005	6
057585	1.96	60 - 69	Leg	Superficial spreading	Neg	No	No	2005	5
058395	5	70 - 79	Leg	Malignant, NOS	Neg	Yes	Yes	2005	2
06104147	2.9	50 - 59	Back	Nodular	NA	No	No	2006	4
0612349	6.5	50 - 59	Back	Nodular	Pos	Yes	No	2006	3
065167	3.1	50 - 59	Trunk	Nodular	Pos	Yes	Yes	2006	1
065841	3.57	70 - 79	Leg	Nodular	NA	Yes	Yes	2006	0
065845	2.65	70 - 79	Back	Nodular	Neg	No	Yes	2006	2
06739	2.65	60 - 69	Back	Superficial spreading	Neg	No	No	2006	6
0705014	5.7	70 - 79	Leg	Nodular	Pos	Yes	Yes	2007	4
0707564	6.2	70 - 79	Back	Nodular	Neg	No	No	2007	3
0707845	1.74	30 - 39	Leg	Nodular	Neg	No	No	2007	4
0708019	8	70 - 79	Leg	Malignant, NOS	Pos	Yes	No	2007	1
0708802	2.98	70 - 79	Neck	Nodular	Neg	No	No	2007	4
0709417	1.64	30 - 39	Leg	Nodular	Pos	No	No	2007	4
0716077	6	50 - 59	Face	Nodular	Neg	No	No	2007	5
0718150	2.1	60 - 69	Arm	Nodular	Neg	No	No	2007	5
0722395	1.63	20 - 29	Back	Superficial spreading	Neg	No	No	2007	5
0722965	1.6	40 - 49	Trunk	Nodular	Neg	No	No	2007	5
0803620	3.3	70 - 79	Face	Nodular	NA	Yes	No	2008	0
0803974	1.9	50 - 59	Face	Malignant, NOS	Neg	No	No	2008	3
0808858	1.58	30 - 39	Trunk	Malignant, NOS	Neg	No	No	2008	4
0810123	4.3	40 - 49	Trunk	Malignant, NOS	Neg	Yes	No	2008	4
0813362	6.5	30 - 39	Trunk	Nodular	NA	Yes	Yes	2008	3
0814889	1.8	60 - 69	Leg	Nodular	Neg	No	No	2008	3
0816065	4.7	30 - 39	Leg	Nodular	Pos	Yes	Yes	2008	2
0816497	2.25	50 - 59	Trunk	Nodular	Neg	Yes	Yes	2008	4
0819499	5	80 - 89	Back	Superficial spreading	Pos	Yes	Yes	2008	3
0820421	3	80 - 89	Leg	Malignant, NOS	NA	Yes	No	2008	1
0822761	3	80 - 89	Foot	Nodular	NA	Yes	No	2008	1
MM, malignant melanoma
SLN, sentinel lymph node
NA, not available
NOS, not otherwise specified

## Sheet: Table S2
Chr	Band	Locus	Start	End	Size (bp)	Gene symbol	Frequency	Frequency (%)	Mann.Whitney.test.one.sided
1	q23.1	chr1:156826196-157106439	156826196	157106439	280243	NTRK1, INSRR, PEAR1, LRRC71, ARHGEF11, MIR765, ETV3L, ETV3	5	16.129	0.032
1	q21.3	chr1:154742817-154927960	154742817	154927960	185143	KCNN3, PMVK, PBXIP1	6	19.3548	0.071
1	q21.3	chr1:150799043-151373084	150799043	151373084	574041	ARNT, SETDB1, CERS2, ANXA9, FAM63A, PRUNE, U6, BNIPL, C1orf56, CDC42SE1, MLLT11, GABPB2, SEMA6C, TNFAIP8L2, TNFAIP8L2-SCNM1, LYSMD1, SCNM1, TMOD4, VPS72, PIP5K1A, PSMD4, BC021024, ZNF687, PI4KB, HV592965, HV592900, HV592953, HV592909, HV592934, Metazoa_SRP, HV592964, HV592982, RFX5, SELENBP1, PSMB4	3	9.67742	0.11
19	p13.2	chr19:12766741-13050437	12766741	13050437	283696	MAN2B1, WDR83, WDR83OS, DHPS, BC171856, FBXW9, AX747991, TNPO2, SNORD41, C19orf43, ASNA1, BEST2, HOOK2, JUNB, PRDX2, RNASEH2A, RTBDN, MAST1, DNASE2, KLF1, GCDH, SYCE2, FARSA, CALR	5	16.129	0.17
17	q25.3	chr17:79926623-80067283	79926623	80067283	140660	ASPSCR1, STRA13, LRRC45, RAC3, DCXR, RFNG, BC050399, GPS1, DUS1L, FASN, CCDC57	5	16.129	0.18
1	q22	chr1:155237788-155290477	155237788	155290477	52689	CLK2, HCN3, PKLR, FDPS, RUSC1-AS1	8	25.8065	0.2
19	p13.11	chr19:17173780-17660464	17173780	17660464	486684	HAUS8, MYO9B, USE1, OCEL1, NR2F6, USHBP1, BABAM1, ANKLE1, ABHD8, MRPL34, DDA1, ANO8, GTPBP3, AK310794, PLVAP, BST2, AK311380, AK055623, MVB12A, TMEM221, NXNL1, SLC27A1, PGLS, FAM129C	3	9.67742	0.29
19	p13.11	chr19:18390795-18543181	18390795	18543181	152386	JUND, MIR3188, LSM4, PGPEP1, GDF15, MIR3189, LRRC25, SSBP4	5	16.129	0.29
8	q24.3	chr8:144641646-145747468	144641646	145747468	1105822	GSDMD, MROH6, NAPRT1, EEF1D, BC034020, TIGD5, PYCRL, TSTA3, ZNF623, ZNF707, BREA2, CCDC166, MAPK15, FAM83H, MIR4664, LOC100128338, AX746851, SCRIB, MIR937, PUF60, NRBP2, EPPK1, PLEC, MIR661, PARP10, GRINA, SPATC1, OPLAH, EXOSC4, GPAA1, CYC1, SHARPIN, MAF1, KIAA1875, FAM203A, MROH1, BOP1, SCXB, HEATR7A, HSF1, DGAT1, SCRT1, TMEM249, FBXL6, SLC52A2, ADCK5, CPSF1, MIR939, MIR1234, SLC39A4, VPS28, TON…	8	25.8065	0.31
20	q13.13	chr20:48809108-48809227	48809108	48809227	119	CEBPB	4	12.9032	0.31
20	q13.32	chr20:57575461-57722304	57575461	57722304	146843	CTSZ, TUBB1, ATP5E, SLMO2-ATP5E, SLMO2	4	12.9032	0.32
20	q13.33	chr20:61142577-62704695	61142577	62704695	1562118	C20orf166-AS1, C20orf166, MIR1-1, MIR133A2, SLCO4A1, LOC100127888, NTSR1, AX747649, LINC00659, MRGBP, OGFR-AS1, OGFR, COL9A3, TCFL5, DPH3P1, DIDO1, GID8, SLC17A9, BHLHE23, LOC63930, LINC00029, LOC100144597, HAR1B, HAR1A, MIR124-3, YTHDF1, BIRC7, MIR3196, NKAIN4, FLJ16779, ARFGAP1, MIR4326, COL20A1, CHRNA4, AK056267, KCNQ2, EEF1A2, PPDPF, PTK6, SRMS, C20orf195, HELZ2, GMEB2, STMN3, RTEL1, RTEL1-TN…	6	19.3548	0.33
19	p13.3	chr19:537965-2102287	537965	2102287	1564322	CDC34, GZMM, BSG, HCN2, POLRMT, FGF22, RNF126, FSTL3, PRSS57, PALM, MISP, PTBP1, MIR4745, LPPR3, MIR3187, AZU1, PRTN3, ELANE, CFD, MED16, U6, R3HDM4, KISS1R, ARID3A, WDR18, GRIN3B, FLJ00277, TMEM259, CNN2, ABCA7, HMHA1, POLR2E, GPX4, SBNO2, STK11, C19orf26, ATP5D, MIDN, CIRBP-AS1, CIRBP, DL492057, C19orf24, EFNA2, MUM1, TRNA_Phe, NDUFS7, AK126693, GAMT, DAZAP1, RPS15, APC2, C19orf25, PCSK4, REEP6…	5	16.129	0.37
6	p25.2	chr6:2857215-3369623	2857215	3369623	512408	MGC39372, AY927512, SERPINB9, SERPINB6, DKFZP686I15217, NQO2, HTATSF1P2, RIPK1, 5S_rRNA, BPHL, TUBB2A, LOC100507194, TUBB2B, AK096219, PSMG4, AL389983, SLC22A23, AX746991	3	9.67742	0.42
1	q21.3-q22	chr1:154932293-155227173	154932293	155227173	294880	PYGO2, SHC1, CKS1B, MIR4258, FLAD1, LENEP, ZBTB7B, Mir_324, DCST2, DCST1, LOC100505666, ADAM15, EFNA4, EFNA3, EFNA1, AK308965, SLC50A1, DPM3, KRTCAP2, TRIM46, AX746485, MUC1, DM075093, MIR92B, THBS3, MTX1, GBAP1, DQ786325, GBA, FAM189B, SCAMP3	7	22.5806	0.5
6	p22.1	chr6:27774747-27861243	27774747	27861243	86496	HIST1H2BL, HIST1H3H, HIST1H2AJ, HIST1H2BM, HIST1H4J, FKSG63, BC016143, HIST1H4K, HIST1H2AK, HIST1H2BN, HIST1H2AL, HIST1H1B, HIST1H3I, HIST1H4L, HIST1H3J, HIST1H2AM, HIST1H2BO	4	12.9032	0.5
8	q24.23-q24.3	chr8:139380013-140297748	139380013	140297748	917735	FAM135B, COL22A1	3	9.67742	0.5
12	p13.31	chr12:6334627-7078133	6334627	7078133	743506	CD9, PLEKHG6, TNFRSF1A, SCNN1A, LTBR, CD27-AS1, CD27, TAPBPL, VAMP1, MRPL51, NCAPD2, SCARNA10, GAPDH, DL491527, IFFO1, NOP2, CHD4, AK096395, SCARNA11, LPAR5, ACRBP, ING4, ZNF384, PIANP, COPS7A, MLF2, PTMS, LAG3, CD4, GPR162, LEPREL2, GNB3, CDCA3, AK097957, USP5, TPI1, SPSB2, RRPL13L, RPL13P5, DSTNP2, LRRC23, ENO2, ATN1, C12orf57, PTPN6, MIR200C, MIR141, PHB2, SCARNA12	4	12.9032	0.5
19	p13.2	chr19:10734053-10824422	10734053	10824422	90369	SLC44A2, ILF3-AS1, ILF3, QTRT1, DNM2	4	12.9032	0.5
6	p21.33	chr6:30458503-30688425	30458503	30688425	229922	HLA-E, GNL1, PRR3, ABCF1, MIR877, PPP1R10, MRPS18B, ATAT1, C6orf136, DHX16, PPP1R18, NRM, MDC1, TUBB	5	16.129	0.57
19	p13.12	chr19:14072556-14674918	14072556	14674918	602362	RFX1, RLN3, IL27RA, PALM3, LOC113230, C19orf67, SAMD1, PRKACA, ASF1B, LOC100507373, LPHN1, BC141944, AX746734, BC011648, CD97, DDX39A, PKN1, PTGER1, GIPC1, DNAJB1, MIR639, TECR	4	12.9032	0.57
7	q22.1	chr7:100071625-100211455	100071625	100211455	139830	TSC22D4, NYAP1, AGFG2, SAP25, LRCH4, ZASP, FBXO24, PCOLCE-AS1, PCOLCE, MOSPD3	6	19.3548	0.58
22	q13.31	chr22:46473753-46636462	46473753	46636462	162709	MIRLET7BHG, MIR3619, MIRLET7A3, DM119500, MIR4763, MIRLET7B, PPARA	3	9.67742	0.65
6	p22.2	chr6:26017272-26390454	26017272	26390454	373182	HIST1H1A, HIST1H3A, HIST1H4A, HIST1H4B, HIST1H3B, HIST1H2AB, HIST1H2BB, HIST1H3C, HIST1H1C, HFE, HIST1H4C, HIST1H1T, HIST1H2BC, HIST1H2AC, HIST1H1E, HIST1H2BD, HIST1H2BE, HIST1H4D, HIST1H3D, HIST1H3F, HIST1H2AD, HIST1H2BF, HIST1H4E, HIST1H2BG, HIST1H2AE, HIST1H3E, HIST1H1D, HIST1H4F, HIST1H4G, HIST1H2BH, HIST1H3G, BC079832, HIST1H2BI, HIST1H4H, TRNA_Met, TRNA_Arg, TRNA_Ser, TRNA_Gln, TRNA_Trp, BT…	5	16.129	0.73
20	p13	chr20:3731631-3902092	3731631	3902092	170461	HSPA12B, C20orf27, SPEF1, CENPB, CDC25B, BC042140, AP5S1, MAVS, BC012193, PANK2, MIR103A2, MIR103B2	4	12.9032	0.73
2	q37.1	chr2:232028342-232576062	232028342	232576062	547720	PSMD1, ARMC9, MIR4777, B3GNT7, NCL, SNORA75, SNORD20, SNORD82, LINC00471, NMUR1, C2orf57, BC069004, PTMA	3	9.67742	0.77
11	p15.5	chr11:218365-811353	218365	811353	592988	SIRT3, PSMD13, NLRP6, ATHL1, IFITM5, IFITM2, IFITM1, BC040735, IFITM3, B4GALNT4, PKP3, SIGIRR, ANO9, Metazoa_SRP, PTDSS2, RNH1, HRAS, LRRC56, C11orf35, AX748330, BC031953, RASSF7, MIR210HG, MIR210, LOC143666, PHRF1, IRF7, CDHR5, SCT, DRD4, DEAF1, TMEM80, EPS8L2, TALDO1, BC048998, PDDC1, NS3BP, CEND1, SLC25A22, PIDD, RPLP2	4	12.9032	0.8
17	q24.2	chr17:65989022-66509929	65989022	66509929	520907	C17orf58, TRNA, TRNA_Arg, KPNA2, LINC00674, LOC440461, AMZ2, ARSG, SLC16A6, TRNA_Und, WIPI1, MIR635, PRKAR1A	3	9.67742	0.8
7	q22.1	chr7:98573296-99193833	98573296	99193833	620537	TRRAP, AK001533, SMURF1, KPNA7, MYH16, ARPC1A, ARPC1B, PDAP1, BUD31, PTCD1, ATP5J2-PTCD1, CPSF4, ATP5J2, TRNA_Trp, ZNF789, ZNF394, AJ297365, ZKSCAN5, FAM200A, ZNF655	3	9.67742	0.81
11	q13.2	chr11:67136492-67807624	67136492	67807624	671132	LOC100130987, CLCF1, RAD9A, PPP1CA, TBC1D10C, CARNS1, RPS6KB2, PTPRCAP, CORO1B, GPR152, CABP4, TMEM134, AIP, PITPNM1, CDK2AP2, CABP2, GSTP1, C11orf72, NDUFV1, AK129926, DOC2GP, X15673, NUDT8, TBX10, ACY3, ALDH3B2, DQ584669, FAM86C2P, AK091996, UNC93B1, ALDH3B1, NDUFS8, MIR4691, TCIRG1	3	9.67742	0.81
19	q13.43	chr19:59021546-59092570	59021546	59092570	71024	SLC27A5, ZBTB45, TRIM28, CHMP2A, UBE2M, LOC100131691, MZF1, MGC2752	3	9.67742	0.83
19	q13.33	chr19:48802685-49502920	48802685	49502920	700235	CCDC114, EMP3, TMEM143, Mir_324, SYNGR4, KDELR1, GRIN2D, GRWD1, KCNJ14, BC042033, CYTH2, LMTK3, SULT2B1, FAM83E, SPACA4, RPL18, SPHK2, DBP, CA11, SEC1P, NTN5, FUT2, MAMSTR, RASIP1, IZUMO1, FUT1, FGF21, BCAT2, HSD17B14, PLEKHA4, PPP1R15A, TULP2, NUCB1, DHDH, BAX, FTL, DQ591443, GYS1, RUVBL2	3	9.67742	0.88
9	q34.3	chr9:139218428-140513193	139218428	140513193	1294765	DKFZP434A062, GPSM1, DNLZ, CARD9, SNAPC4, SDCCAG3, PMPCA, INPP5E, SEC16A, C9orf163, NOTCH1, MIR4673, MIR4674, AX747706, AF161442, EGFL7, MIR126, AGPAT2, FAM69B, SNHG7, SNORA43, SNORA17, LCN10, BC064596, LCN6, LOC100128593, LCN8, LCN15, TMEM141, KIAA1984, KIAA1984-AS1, RABL6, MIR4292, C9orf172, PHPT1, MAMDC4, EDF1, TRAF2, MIR4479, BC034456, FBXW5, C8G, LCN12, PTGDS, LCNL1, C9orf142, CLIC3, ABCA2, …	3	9.67742	0.92
6	p21.33-p21.32	chr6:31847522-32142088	31847522	32142088	294566	EHMT2, C2, ZBTB12, CFB, NELFE, MIR1236, SKIV2L, DOM3Z, STK19, C4B_2, C4A, CYP21A2, CYP21A1P, TNXB, ATF6B, FKBPL, PRRT1, LOC100507547, PPT2, PPT2-EGFL8, EGFL8, AGPAT1	6	19.3548	0.93
19	p13.2	chr19:10370663-10449155	10370663	10449155	78492	MRPL4, ICAM1, ICAM4, ICAM5, ZGLP1, FDX1L, BC018887, RAVER1, ICAM3	5	16.129	0.95
6	p21.33	chr6:30992302-31478881	30992302	31478881	486579	MUC22, HCG22, C6orf15, PSORS1C1, CDSN, PSORS1C2, CCHCR1, TCF19, POU5F1, PSORS1C3, HCG27, HLA-C, HLA-B, MICA, HCP5, PMSP, HCG26, MICB	5	16.129	0.96
8	q22.1	chr8:95512639-96187804	95512639	96187804	675165	KIAA1429, LOC100288748, ESRP1, DPY19L4, INTS8, CCNE2, TP53INP1, NDUFAF6, AX747981, MIR3150B, MIR3150A, PLEKHF2	3	9.67742	0.96
6	p21.1	chr6:42713149-43235276	42713149	43235276	522127	TBCC, GLTSCR1L, RPL7L1, DQ581019, C6orf226, PTCRA, CNPY3, GNMT, BC040637, PEX6, MEA1, PPP2R5D, KLHDC3, RRP36, CUL7, KLC4, MRPL2, PTK7, SRF, CUL9, DNPH1, TTBK1	5	16.129	0.98
6	p21.32	chr6:32797686-33424679	32797686	33424679	626993	TAP2, PSMB8, LOC100507463, TAP1, PSMB9, LOC100294145, HLA-DMB, HLA-DMA, BRD2, HLA-DOA, HLA-DPA1, HLA-DPB1, HLA-DPB2, COL11A2, RXRB, JA611279, SLC39A7, HSD17B8, MIR219-1, RING1, HCG25, VPS52, RPS18, B3GALT4, WDR46, PFDN6, RGL2, NGS-17, TAPBP, ZBTB22, DAXX, KIFC1, BC146941, PHF1, CUTA, SYNGAP1, MIR5004, ZBTB9	6	19.3548	1
7	q36.1	chr7:150726897-150817785	150726897	150817785	90888	ABCB8, ASIC3, CDK5, SLC4A2, AK296065, FASTK, TMUB1, AGAP3	3	9.67742	1

## Sheet: Table S3
MM Sample	Breslow thickness (mm)	NTRK1 CN calls	NTRK1 log2 ratio	CDKN2A CN calls	CDKN2A log2 ratio
0013734	3.2	1	0.342747	-1	0.0726175
005450	3	1	0.63605	-1	-0.560969
0313807	1.8	1	0.482296	0	0.0815062
0410159	2.7	2	0.649111	-1	-0.18697
0412799	12	1	0.236515	-1	-0.0505518
0421527	10	1	-0.0325726	-2	-0.528324
0422476	20	2	1.38077	-1	-0.715858
048311	1.55	0	-0.0286495	-1	0.254444
048963	3	1	0.22267	-1	0.111129
0512622	3.5	2	0.587614	0	0.144687
0513156	2.6	1	0.47435	-1	-0.431266
0514214	3	0	0.0492069	-2	-0.635614
0515392	3.2	1	0.608418	-1	-0.370225
0519058	5	1	0.17906	-2	-0.942306
057585	1.96	1	0.487939	-1	-0.0919362
06104147	2.9	0	0.156891	-1	-0.408602
0612349	6.5	1	0.156387	-1	-2.14566
065167	3.1	1	0.365641	-1	-1.49203
06739	2.65	1	0.0995945	-1	-0.815387
0705014	5.7	1	0.70295	-1	0.24048
0707564	6.2	1	0.0786389	-1	-0.0250208
0716077	6	2	1.16956	-1	0.139157
0720461	3	1	0.429788	0	0.130104
0722395	1.63	0	-0.242521	0	-0.184067
0722965	1.6	1	0.439338	-1	0.315737
0803974	1.9	1	0.770371	-1	-0.160734
0810123	4.3	1	0.379406	-1	-1.15469
0816065	4.7	2	0.717684	-2	-0.233161
0816497	2.25	1	0.375365	-1	-1.25663
0819499	5	1	0.727181	-2	-2.00514
0822761	3	1	0.682335	-1	0.0707966
MM, malignant melanoma
CN, copy number

## Sheet: Table S4
MM Sample	Mean qPCR_FC_NTRK1	Mean qPCR_FC_CDKN2A
0012497	5.7794	3.16629
0013734	2.07004	0.943515
0015874	3.09661	3.19512
0020597	1.09583	0.695235
005381	2.26617	0.816184
005450	1.73531	1.14788
0113800	3.25966	0.89628
0115293	2.19352	1.47639
0118848	1.30124	0.656318
0121647	1.54111	1.04295
0122132	2.0295	1.87003
015684	1.64837	1.87912
017230	0.955418	0.972573
0210582	2.91125	2.04808
0217661	1.58033	1.13528
023226	1.60067	0.791244
02346	0.984633	0.596388
024992	1.76076	0.59776
0313457	2.46561	0.950838
0313807	1.74993	1.38397
0410159	1.29098	1.1813
0421527	1.63329	0.543809
0422476	2.89056	0.322163
0423067	1.9128	0.970347
048311	1.60202	1.18884
048963	1.19059	1.15266
0512622	2.14952	1.2786
0512903	1.50586	0.900608
0513156	2.22539	1.21641
0513577	1.7655	0.149936
0514214	1.32396	0.567424
0514375	2.13543	1.03449
0515392	1.48464	1.10909
0519058	2.25903	1.07534
055936	1.19751	1.38821
057585	1.85983	1.4558
058395	1.85399	0.847752
06104147	1.64234	0.8478
0612349	1.46509	0.0721364
065167	2.01779	0.264471
065841	0.709486	0.110389
065845	1.15123	0.296675
06739	2.12591	0.363406
0705014	1.8046	1.0186
0707564	1.53027	1.03755
0707845	1.7003	1.0233
0708019	1.88819	0.0613731
0708802	2.47257	2.12132
0709417	1.36523	1.17995
0716077	6.18242	2.40236
0718150	1.94391	0.905801
0722395	1.0736	1.19769
0722965	1.16371	1.03859
0803620	0.825399	0.709262
0803974	2.33629	1.14217
0808858	0.342816	0.288942
0810123	1.71327	0.360036
0813362	6.17383	0.644928
0814889	1.93271	0.550328
0816065	2.05392	0.769064
0816497	1.649	0.438588
0819499	0.68778	0.0527898
0820421	1.76612	1.44183
0822761	2.392	1.02542
FFPE pool diploid control	1	1
Nevus control 1	1.13379	0.962422
Nevus control 2	1.33852	1.22084
MM, malignat melanoma
FC, fold-change
FFPE, formalin fixed paraffin embedded

## Sheet: Table S5
CCLE_name	Segment_Mean copy number (log2 N/2)	log2 mRNA expression
A101D_SKIN	0.1789	4.02492
A2058_SKIN	0.3943	3.93543
A375_SKIN	0.4406	3.67634
BJHTERT_SKIN	-0.0068	4.12294
C32_SKIN	0.874	3.67348
CHL1_SKIN	0.1909	4.49127
CJM_SKIN	-0.4593	3.74788
COLO679_SKIN	0.81	6.31039
COLO741_SKIN	0.0908	3.74075
COLO783_SKIN	0.1091	3.68876
COLO792_SKIN	-0.2037	4.40924
COLO800_SKIN	0.1754	3.67634
COLO818_SKIN	0.1324	4.18483
COLO829_SKIN	0.307	3.84428
COLO849_SKIN	0.3074	4.31588
G361_SKIN	0.6388	3.65448
GRM_SKIN	0.4125	3.74755
HMCB_SKIN	0.2772	5.44728
HS294T_SKIN	0.2097	3.67588
HS600T_SKIN	-0.0115	3.46469
HS688AT_SKIN	-0.0089	4.16159
HS695T_SKIN	0.6047	4.04786
HS839T_SKIN	-0.0104	3.91137
HS852T_SKIN	0.523	3.70194
HS895T_SKIN	-0.0179	4.05029
HS934T_SKIN	-0.0197	3.69329
HS936T_SKIN	0.542	3.90331
HS939T_SKIN	0.4204	3.59968
HS940T_SKIN	-0.0189	3.77754
HS944T_SKIN	0.131	3.64377
HT144_SKIN	0.1841	3.77103
IGR1_SKIN	-0.0849	3.73927
IGR37_SKIN	0.2018	3.79313
IGR39_SKIN	-0.2126	3.91156
IPC298_SKIN	-0.1818	3.53464
K029AX_SKIN	0.5583	3.66732
LOXIMVI_SKIN	-0.0955	3.6356
MALME3M_SKIN	0.3692	3.82132
MDAMB435S_SKIN	-0.299	3.3088
MELHO_SKIN	-0.0856	3.817
MELJUSO_SKIN	-0.107	3.99728
MEWO_SKIN	-0.0052	3.74585
RPMI7951_SKIN	-0.1801	3.56846
RVH421_SKIN	-0.155	3.82005
SH4_SKIN	0.3273	3.80577
SKMEL1_SKIN	-0.1514	3.80045
SKMEL2_SKIN	0.1698	3.73829
SKMEL24_SKIN	0.0861	3.75162
SKMEL28_SKIN	-0.0754	3.69469
SKMEL3_SKIN	0.1185	3.92703
SKMEL30_SKIN	0.2781	3.72553
SKMEL31_SKIN	-0.653	3.66711
SKMEL5_SKIN	0.0277	3.95556
UACC257_SKIN	0.2004	3.8032
UACC62_SKIN	0.2452	4.10267
WM115_SKIN	-0.0119	3.63896
WM1799_SKIN	0.3948	3.76372
WM2664_SKIN	-0.185	3.65984
WM793_SKIN	0.3084	3.76133
WM88_SKIN	0.7568	3.41377
WM983B_SKIN	-0.2784	3.86452

## Sheet: Table S6
Sample Id	NTRK1, Log2 copy-number values	NTRK1, mRNA expression (RNA Seq V2 RSEM)	Mutations	Sample Id	Neoplasm Disease Stage American Joint Committee on Cancer Code
TCGA-D3-A1Q1-06	1.026	3.5817		TCGA-D3-A1Q1-06	Stage IIIC
TCGA-D3-A1Q3-06	0.736	1.7573		TCGA-D3-A1Q3-06	Stage IIC
TCGA-D3-A1Q4-06	0.009	5.6093		TCGA-D3-A1Q4-06	Stage IIIC
TCGA-D3-A1Q5-06	0.009	15.9909		TCGA-D3-A1Q5-06	I or II NOS
TCGA-D3-A1Q6-06	0	76.4273		TCGA-D3-A1Q6-06	Stage III
TCGA-D3-A1Q7-06	0.724	11.8626		TCGA-D3-A1Q7-06	Stage IB
TCGA-D3-A1Q8-06	0.496	5.7666		TCGA-D3-A1Q8-06	Stage IV
TCGA-D3-A1Q9-06	-0.125	3.6244		TCGA-D3-A1Q9-06	Stage IIIB
TCGA-D3-A1QA-06	0.02	0.4975		TCGA-D3-A1QA-06	Stage IB
TCGA-D3-A1QB-06	0.751	55.1016		TCGA-D3-A1QB-06	Stage III
TCGA-D3-A2J6-06	0.009	3.3179		TCGA-D3-A2J6-06	Stage IIB
TCGA-D3-A2J7-06	0.008	12.7372		TCGA-D3-A2J7-06	Stage IIIC
TCGA-D3-A2J8-06	0.341	18.8679		TCGA-D3-A2J8-06	Stage IB
TCGA-D3-A2J9-06	0.309	6.9557		TCGA-D3-A2J9-06	Stage IIIC
TCGA-D3-A2JA-06	0.419	11.2613		TCGA-D3-A2JA-06	Stage IIIA
TCGA-D3-A2JB-06	0.008	10.0284		TCGA-D3-A2JB-06	Stage 0
TCGA-D3-A2JC-06	0.283	11.304		TCGA-D3-A2JC-06	Stage III
TCGA-D3-A2JD-06	0.674	5.9128		TCGA-D3-A2JD-06	Stage IIIC
TCGA-D3-A2JF-06	-0.005	2.5329		TCGA-D3-A2JF-06	Stage IA
TCGA-D3-A2JG-06	-0.07	13.1381		TCGA-D3-A2JG-06	Stage IIIA
TCGA-D3-A2JH-06	0.023	9.7908		TCGA-D3-A2JH-06	Stage IB
TCGA-D3-A2JK-06	0.009	3.876	NTRK1: G169R	TCGA-D3-A2JK-06	Stage IIIC
TCGA-D3-A2JL-06	0.15	7.5434		TCGA-D3-A2JL-06	I or II NOS
TCGA-D3-A2JN-06	0.135	9.2694		TCGA-D3-A2JN-06	Stage III
TCGA-D3-A2JO-06	-0.149	63.4594		TCGA-D3-A2JO-06	Stage IIIC
TCGA-D3-A2JP-06	0	7.3529		TCGA-D3-A2JP-06	Stage IIIC
TCGA-D3-A3BZ-06	0.114	41.8957		TCGA-D3-A3BZ-06	Stage IIB
TCGA-D3-A3C1-06	-0.026	4.8387		TCGA-D3-A3C1-06	I or II NOS
TCGA-D3-A3C3-06	-0.003	0.3515		TCGA-D3-A3C3-06	I or II NOS
TCGA-D3-A3C6-06	0.158	1.8727		TCGA-D3-A3C6-06	Stage IB
TCGA-D3-A3C7-06	0.009	32.5169		TCGA-D3-A3C7-06	Stage III
TCGA-D3-A3C8-06	0.02	29.0592		TCGA-D3-A3C8-06	Stage IIIC
TCGA-D3-A3CB-06	0	19.8531		TCGA-D3-A3CB-06	I or II NOS
TCGA-D3-A3CC-06	-0.047	3.6926		TCGA-D3-A3CC-06	Stage IIC
TCGA-D3-A3CE-06	0.722	8.2305		TCGA-D3-A3CE-06	Stage III
TCGA-D3-A3CF-06	0.006	10.0457		TCGA-D3-A3CF-06	Stage IIIC
TCGA-D3-A3ML-06	0.768	1.2009		TCGA-D3-A3ML-06	Stage IIIA
TCGA-D3-A3MO-06	0.709	25.0171		TCGA-D3-A3MO-06	Stage III
TCGA-D3-A3MR-06	0.12	14.808		TCGA-D3-A3MR-06	Stage III
TCGA-D3-A3MU-06	0.747	6.3316		TCGA-D3-A3MU-06	Stage IIIA
TCGA-D3-A3MV-06	0.566	2.781		TCGA-D3-A3MV-06	Stage IIIB
TCGA-D3-A51E-06	0.8	2.1478		TCGA-D3-A51E-06	I or II NOS
TCGA-D3-A51F-06	-0.021	36.1784		TCGA-D3-A51F-06	Stage IIIC
TCGA-D3-A51G-06	1.319	7.6142		TCGA-D3-A51G-06	Stage 0
TCGA-D3-A51H-06	0.011	3.8314		TCGA-D3-A51H-06	Stage IIIC
TCGA-D3-A51J-06	0.004	19.8778		TCGA-D3-A51J-06	Stage III
TCGA-D3-A51K-06	1.359	12.4611		TCGA-D3-A51K-06	Stage IIIB
TCGA-D3-A51N-06	-0.002	4.3942		TCGA-D3-A51N-06	Stage IV
TCGA-D3-A51R-06	0.876	5.7531		TCGA-D3-A51R-06	Stage IIA
TCGA-D3-A51T-06	0.007	3.0075		TCGA-D3-A51T-06	Stage IIIC
TCGA-D3-A5GN-06	0.96	8.6169		TCGA-D3-A5GN-06	Stage I
TCGA-D3-A5GO-06	0.441	8.408		TCGA-D3-A5GO-06	Stage II
TCGA-D3-A5GR-06	-0.101	5.5489		TCGA-D3-A5GR-06	Stage III
TCGA-D3-A5GS-06	0.332	1.4963		TCGA-D3-A5GS-06	Stage IV
TCGA-D3-A5GU-06	1.022	1.3539		TCGA-D3-A5GU-06	Stage IB
TCGA-D9-A148-06	0.009	3.4097		TCGA-D9-A3Z1-06	Stage IIIC
TCGA-D9-A149-06	0.056	1.3273		TCGA-D9-A3Z3-06	Stage IIIB
TCGA-D9-A1JW-06	0.655	21.2302		TCGA-DA-A1HV-06	Stage IIIB
TCGA-D9-A1JX-06	0.664	3.7801		TCGA-DA-A1HW-06	Stage IIIB
TCGA-D9-A3Z1-06	0.291	10.255		TCGA-DA-A1HY-06	Stage IIIC
TCGA-D9-A3Z3-06	0.491	7.204		TCGA-DA-A1I0-06	Stage IV
TCGA-D9-A6E9-06	0.191	64.4868		TCGA-DA-A1I1-06	Stage IIIC
TCGA-D9-A6EA-06	0.927	18.457		TCGA-DA-A1I2-06	Stage IIIC
TCGA-D9-A6EC-06	0.477	4.5026		TCGA-DA-A1I4-06	Stage IIIC
TCGA-DA-A1HV-06	0.007	1.385		TCGA-DA-A1I5-06	Stage IV
TCGA-DA-A1HW-06	0.088	17.4		TCGA-DA-A1I7-06	Stage IIIB
TCGA-DA-A1HY-06	-0.005	3.9732		TCGA-DA-A1I8-06	Stage IIIC
TCGA-DA-A1I0-06	0.254	3.0465		TCGA-DA-A1IA-06	Stage IIIB
TCGA-DA-A1I1-06	0.877	32.4515		TCGA-DA-A1IB-06	Stage IIIC
TCGA-DA-A1I2-06	0.092	0.7013		TCGA-DA-A1IC-06	Stage IIIB
TCGA-DA-A1I4-06	0.827	52.5934		TCGA-DA-A3F2-06	Stage IIIB
TCGA-DA-A1I5-06	0.534	20.2887		TCGA-DA-A3F3-06	Stage IIIB
TCGA-DA-A1I7-06	0.941	21.5385	NTRK1: A337T	TCGA-DA-A3F5-06	Stage IIIC
TCGA-DA-A1I8-06	-0.619	5.8992		TCGA-DA-A3F8-06	Stage IIIB
TCGA-DA-A1IA-06	3.657	36.9759		TCGA-EB-A44Q-06	Stage IIIC
TCGA-DA-A1IB-06	0.062	3.6786		TCGA-EB-A44R-06	Stage IIIB
TCGA-DA-A1IC-06	1.434	1.2034		TCGA-EB-A5UL-06	Stage III
TCGA-DA-A3F2-06	0.002	109.438		TCGA-EB-A5UN-06	Stage IIC
TCGA-DA-A3F3-06	1.274	1.1541		TCGA-EE-A17X-06	Stage IA
TCGA-DA-A3F5-06	0.233	52.6108		TCGA-EE-A17Y-06	Stage IIIB
TCGA-DA-A3F8-06	-0.16	11.557		TCGA-EE-A17Z-06	Stage IIB
TCGA-EB-A44Q-06	0.013	3.6305		TCGA-EE-A180-06	Stage III
TCGA-EB-A44R-06	1.959	246.044		TCGA-EE-A181-06	Stage II
TCGA-EB-A5SG-06	-0.084	87.5066		TCGA-EE-A182-06	Stage IIIC
TCGA-EB-A5SH-06	0.501	6.7079		TCGA-EE-A183-06	Stage 0
TCGA-EB-A5UL-06	0.205	1.9084		TCGA-EE-A184-06	Stage IB
TCGA-EB-A5UN-06	0.364	7.0953		TCGA-EE-A185-06	Stage IIIC
TCGA-EE-A17X-06	-0.009	1.0885	NTRK1: G661E	TCGA-EE-A20B-06	Stage II
TCGA-EE-A17Y-06	0.393	37.0135		TCGA-EE-A20C-06	Stage 0
TCGA-EE-A17Z-06	0.816	2.9784		TCGA-EE-A20F-06	Stage I
TCGA-EE-A180-06	0.961	2.1212		TCGA-EE-A20H-06	Stage I
TCGA-EE-A181-06	0.142	3.7037		TCGA-EE-A20I-06	Stage IV
TCGA-EE-A182-06	1.522	30.7549		TCGA-EE-A29A-06	Stage IIIA
TCGA-EE-A183-06	0.615	3.5958		TCGA-EE-A29B-06	Stage IIB
TCGA-EE-A184-06	1.543	5.9813		TCGA-EE-A29C-06	Stage IB
TCGA-EE-A185-06	-0.099	3.3149		TCGA-EE-A29D-06	Stage IIIC
TCGA-EE-A20B-06	0.794	13.6384		TCGA-EE-A29E-06	Stage IIIB
TCGA-EE-A20C-06	0.005	2.649		TCGA-EE-A29G-06	Stage IIIA
TCGA-EE-A20F-06	0.003	4.377		TCGA-EE-A29H-06	Stage IA
TCGA-EE-A20H-06	0.519	21.198		TCGA-EE-A29L-06	Stage IIIC
TCGA-EE-A20I-06	0.735	2.7579	NTRK1: P201fs	TCGA-EE-A29M-06	Stage IB
TCGA-EE-A29A-06	0.002	2.5502		TCGA-EE-A29N-06	I or II NOS
TCGA-EE-A29B-06	1.454	1.2998		TCGA-EE-A29P-06	Stage IIC
TCGA-EE-A29C-06	0.084	18.2502		TCGA-EE-A29Q-06	Stage IIB
TCGA-EE-A29D-06	0.661	11.7767		TCGA-EE-A29R-06	Stage IIIC
TCGA-EE-A29E-06	0.533	8.5568		TCGA-EE-A29S-06	Stage IIA
TCGA-EE-A29G-06	0.204	2.9954		TCGA-EE-A29V-06	Stage IIIC
TCGA-EE-A29H-06	0.022	4.0298		TCGA-EE-A29W-06	Stage 0
TCGA-EE-A29L-06	0.924	0		TCGA-EE-A29X-06	Stage IB
TCGA-EE-A29M-06	0.402	3.7402		TCGA-EE-A2A0-06	Stage IIA
TCGA-EE-A29N-06	-0.05	17.5415		TCGA-EE-A2A1-06	Stage IB
TCGA-EE-A29P-06	0	7.5614		TCGA-EE-A2A2-06	Stage IIIC
TCGA-EE-A29Q-06	0.016	5.0847		TCGA-EE-A2A5-06	Stage IB
TCGA-EE-A29R-06	1.476	7.0968		TCGA-EE-A2A6-06	Stage IA
TCGA-EE-A29S-06	0.61	25.974		TCGA-EE-A2GB-06	Stage IIIB
TCGA-EE-A29V-06	0.02	1.431		TCGA-EE-A2GC-06	Stage IIB
TCGA-EE-A29W-06	0.172	62.2302		TCGA-EE-A2GD-06	Stage IIB
TCGA-EE-A29X-06	-0.357	7.7348		TCGA-EE-A2GE-06	Stage I
TCGA-EE-A2A0-06	0.011	2.9648		TCGA-EE-A2GH-06	Stage I
TCGA-EE-A2A1-06	0.626	6.3438		TCGA-EE-A2GI-06	Stage IA
TCGA-EE-A2A2-06	0.768	0.5576		TCGA-EE-A2GJ-06	Stage IA
TCGA-EE-A2A5-06	0.083	6.2389		TCGA-EE-A2GK-06	Stage I
TCGA-EE-A2A6-06	0.504	5.992		TCGA-EE-A2GL-06	Stage IIA
TCGA-EE-A2GB-06	0.649	1.0021		TCGA-EE-A2GM-06	Stage IIC
TCGA-EE-A2GC-06	-0.018	1.7921		TCGA-EE-A2GN-06	Stage IIA
TCGA-EE-A2GD-06	0.361	17.5679		TCGA-EE-A2GO-06	Stage II
TCGA-EE-A2GE-06	0.231	15.3009		TCGA-EE-A2GP-06	Stage IIIB
TCGA-EE-A2GH-06	0.174	44.1587		TCGA-EE-A2GR-06	Stage II
TCGA-EE-A2GI-06	0.545	5.6281	NTRK1: K261E	TCGA-EE-A2GS-06	Stage IB
TCGA-EE-A2GJ-06	1.289	36.7503		TCGA-EE-A2GT-06	Stage IIA
TCGA-EE-A2GK-06	0.002	9.7665		TCGA-EE-A2GU-06	Stage IA
TCGA-EE-A2GL-06	0.001	4.5649		TCGA-EE-A2M5-06	Stage I
TCGA-EE-A2GM-06	0.91	8.4741		TCGA-EE-A2M6-06	Stage I
TCGA-EE-A2GN-06	1.238	13.9958		TCGA-EE-A2M7-06	Stage II
TCGA-EE-A2GO-06	0.481	41.3987		TCGA-EE-A2M8-06	Stage III
TCGA-EE-A2GP-06	0	14.8264		TCGA-EE-A2MC-06	Stage I
TCGA-EE-A2GR-06	0.011	1.2533		TCGA-EE-A2MD-06	Stage II
TCGA-EE-A2GS-06	0.78	4.7478		TCGA-EE-A2ME-06	Stage I
TCGA-EE-A2GT-06	0.01	6.3168		TCGA-EE-A2MG-06	Stage I
TCGA-EE-A2GU-06	0.437	14.778		TCGA-EE-A2MH-06	Stage III
TCGA-EE-A2M5-06	0.012	1.3952		TCGA-EE-A2MI-06	Stage IIB
TCGA-EE-A2M6-06	-0.117	2.0355		TCGA-EE-A2MJ-06	Stage III
TCGA-EE-A2M7-06	0.838	0.3605		TCGA-EE-A2MK-06	Stage III
TCGA-EE-A2M8-06	-0.049	18.0468		TCGA-EE-A2ML-06	Stage II
TCGA-EE-A2MC-06	-0.015	81.1571		TCGA-EE-A2MM-06	Stage I
TCGA-EE-A2MD-06	0	6.5613		TCGA-EE-A2MN-06	Stage I
TCGA-EE-A2ME-06	0.001	4.2827		TCGA-EE-A2MP-06	Stage I
TCGA-EE-A2MF-06	0.013	2.5503		TCGA-EE-A2MQ-06	Stage IIIA
TCGA-EE-A2MG-06	-0.067	6.0263		TCGA-EE-A2MR-06	Stage I
TCGA-EE-A2MH-06	0.014	12.6062		TCGA-EE-A2MS-06	Stage II
TCGA-EE-A2MI-06	-0.001	2.3854		TCGA-EE-A2MT-06	Stage IB
TCGA-EE-A2MJ-06	0.237	14.8209		TCGA-EE-A2MU-06	Stage IA
TCGA-EE-A2MK-06	0.018	2.7789		TCGA-EE-A3AA-06	Stage III
TCGA-EE-A2ML-06	0.005	2.5683		TCGA-EE-A3AB-06	Stage III
TCGA-EE-A2MM-06	0.027	2.092		TCGA-EE-A3AC-06	Stage III
TCGA-EE-A2MN-06	0.567	7.9235		TCGA-EE-A3AD-06	Stage III
TCGA-EE-A2MP-06	0.013	4.0161		TCGA-EE-A3AE-06	Stage IA
TCGA-EE-A2MQ-06	0.8	6.1877		TCGA-EE-A3AF-06	Stage IIIC
TCGA-EE-A2MR-06	0.29	10.2273	NTRK1: D709N	TCGA-EE-A3AG-06	Stage III
TCGA-EE-A2MS-06	0.543	3.2632		TCGA-EE-A3AH-06	Stage II
TCGA-EE-A2MT-06	1.497	3.6924		TCGA-EE-A3J3-06	Stage IB
TCGA-EE-A2MU-06	0.345	18.4631		TCGA-EE-A3J4-06	Stage II
TCGA-EE-A3AA-06	-0.083	2.0354		TCGA-EE-A3J5-06	Stage III
TCGA-EE-A3AB-06	0.394	13.2376		TCGA-EE-A3J7-06	Stage I
TCGA-EE-A3AC-06	0.695	5.1406		TCGA-EE-A3J8-06	Stage IIIA
TCGA-EE-A3AD-06	0.84	22.2583	NTRK1: T340I	TCGA-EE-A3JA-06	Stage IB
TCGA-EE-A3AE-06	-0.087	1.1385		TCGA-EE-A3JE-06	Stage IIIB
TCGA-EE-A3AF-06	0.01	9.245		TCGA-EE-A3JH-06	Stage IB
TCGA-EE-A3AG-06	0.27	21.2004		TCGA-EE-A3JI-06	Stage I
TCGA-EE-A3AH-06	-0.034	0		TCGA-ER-A193-06	Stage IIB
TCGA-EE-A3J3-06	0.166	23.4049		TCGA-ER-A197-06	Stage IIIB
TCGA-EE-A3J4-06	0.033	2.3989		TCGA-ER-A199-06	Stage IIIC
TCGA-EE-A3J5-06	0.449	6.1335	NTRK1: A110V	TCGA-ER-A19A-06	Stage IV
TCGA-EE-A3J7-06	0.575	6.1724		TCGA-ER-A19C-06	Stage I
TCGA-EE-A3J8-06	0.049	1.9567		TCGA-ER-A19D-06	Stage IB
TCGA-EE-A3JA-06	0.307	4.7081	NTRK1: R702C	TCGA-ER-A19E-06	Stage IB
TCGA-EE-A3JB-06	0.031	1.8031		TCGA-ER-A19J-06	Stage IV
TCGA-EE-A3JD-06	0.064	0		TCGA-ER-A19M-06	Stage IB
TCGA-EE-A3JE-06	0.015	14.3369		TCGA-ER-A19O-06	Stage IIIB
TCGA-EE-A3JH-06	0.36	34.1339		TCGA-ER-A1A1-06	Stage IIIC
TCGA-EE-A3JI-06	0.061	0.7481		TCGA-ER-A2NC-06	Stage IB
TCGA-ER-A193-06	-0.285	11.4312	NTRK1: G517R	TCGA-ER-A2ND-06	Stage IIIC
TCGA-ER-A195-06	0.004	27.7874		TCGA-ER-A2NE-06	Stage 0
TCGA-ER-A197-06	0.298	84.2598		TCGA-ER-A2NF-06	Stage IIIC
TCGA-ER-A198-06	0.015	4.5058		TCGA-ER-A2NG-06	Stage IIIC
TCGA-ER-A199-06	0.143	10.0913		TCGA-ER-A2NH-06	Stage IIIC
TCGA-ER-A19A-06	0.025	14.9719		TCGA-ER-A3ET-06	Stage IIIA
TCGA-ER-A19B-06	0.006	2.4272		TCGA-ER-A3EV-06	Stage III
TCGA-ER-A19C-06	-0.18	3.2275		TCGA-ER-A3PL-06	Stage IV
TCGA-ER-A19D-06	0.624	23.8519		TCGA-FR-A3YN-06	Stage IB
TCGA-ER-A19E-06	0.42	0.7962	NTRK1: Q660L	TCGA-FR-A3YO-06	I or II NOS
TCGA-ER-A19F-06	0.818	1.9646		TCGA-FR-A44A-06	Stage II
TCGA-ER-A19G-06	0.665	4.7327		TCGA-FR-A69P-06	Stage IIIC
TCGA-ER-A19H-06	0.508	3.7237		TCGA-FS-A1YW-06	Stage IB
TCGA-ER-A19J-06	0	21.4779		TCGA-FS-A1YX-06	Stage I
TCGA-ER-A19L-06	0.012	11.2518		TCGA-FS-A1YY-06	Stage IIA
TCGA-ER-A19M-06	-0.015	4.8526	NTRK1: R692C	TCGA-FS-A1Z0-06	Stage IA
TCGA-ER-A19N-06	0	2.6758		TCGA-FS-A1Z3-06	Stage IV
TCGA-ER-A19O-06	0	3.7639		TCGA-FS-A1Z4-06	Stage I
TCGA-ER-A19P-06	0	16.2731		TCGA-FS-A1Z7-06	Stage IIIC
TCGA-ER-A19Q-06	1.13	2.8187		TCGA-FS-A1ZA-06	Stage IIIB
TCGA-ER-A19S-06	0.059	9.7818		TCGA-FS-A1ZB-06	Stage II
TCGA-ER-A19T-06	0.403	5.1279		TCGA-FS-A1ZC-06	I or II NOS
TCGA-ER-A19W-06	0.075	16.0774		TCGA-FS-A1ZD-06	Stage IIA
TCGA-ER-A1A1-06	-0.003	16.5243		TCGA-FS-A1ZE-06	Stage IIC
TCGA-ER-A2NC-06	0	43.9203		TCGA-FS-A1ZF-06	Stage IIC
TCGA-ER-A2ND-06	0.298	11.648		TCGA-FS-A1ZG-06	Stage IIIC
TCGA-ER-A2NE-06	0.017	0.8963		TCGA-FS-A1ZH-06	Stage IV
TCGA-ER-A2NF-06	-0.022	4.8946		TCGA-FS-A1ZJ-06	Stage I
TCGA-ER-A2NG-06	-0.489	5.8241		TCGA-FS-A1ZK-06	Stage II
TCGA-ER-A2NH-06	0.006	18.0851		TCGA-FS-A1ZM-06	Stage III
TCGA-ER-A3ES-06	-0.001	0.9001		TCGA-FS-A1ZP-06	Stage II
TCGA-ER-A3ET-06	0.471	6.5001		TCGA-FS-A1ZQ-06	I or II NOS
TCGA-ER-A3EV-06	-0.44	5.6883		TCGA-FS-A1ZR-06	Stage II
TCGA-ER-A3PL-06	0.596	6.0718		TCGA-FS-A1ZS-06	Stage II
TCGA-ER-A42K-06	0.594	2.7745		TCGA-FS-A1ZT-06	Stage III
TCGA-ER-A42L-06	0	4.2525		TCGA-FS-A1ZU-06	Stage IIC
TCGA-FR-A3YN-06	1.125	9.0195		TCGA-FS-A1ZW-06	Stage IIIB
TCGA-FR-A3YO-06	-0.002	13.5338		TCGA-FS-A1ZY-06	Stage IIB
TCGA-FR-A44A-06	0.256	5.0125		TCGA-FS-A1ZZ-06	Stage IIB
TCGA-FR-A69P-06	0.965	2.669		TCGA-FS-A4F0-06	Stage IIB
TCGA-FS-A1YW-06	0.013	2.6307		TCGA-FS-A4F4-06	Stage IIA
TCGA-FS-A1YX-06	0.423	8.7696		TCGA-FS-A4F5-06	Stage IB
TCGA-FS-A1YY-06	0.012	4.8705		TCGA-FS-A4F8-06	Stage I
TCGA-FS-A1Z0-06	0.538	2.0548		TCGA-FS-A4F9-06	Stage IIIC
TCGA-FS-A1Z3-06	0.662	8.4199		TCGA-FS-A4FB-06	Stage III
TCGA-FS-A1Z4-06	0.046	5.7442		TCGA-FS-A4FC-06	Stage IIA
TCGA-FS-A1Z7-06	-0.105	8.9286		TCGA-FS-A4FD-06	Stage IIIC
TCGA-FS-A1ZA-06	0.808	16.4901		TCGA-FW-A3I3-06	Stage IV
TCGA-FS-A1ZB-06	0.059	3.1097		TCGA-FW-A3R5-06	Stage III
TCGA-FS-A1ZC-06	1.219	43.1112		TCGA-FW-A3TV-06	Stage III
TCGA-FS-A1ZD-06	0.798	31.7245		TCGA-FW-A5DY-06	Stage III
TCGA-FS-A1ZE-06	0	0.3351		TCGA-GF-A3OT-06	Stage IIIC
TCGA-FS-A1ZF-06	0.847	2.5357		TCGA-GF-A6C8-06	Stage IIB
TCGA-FS-A1ZG-06	-0.001	0.82		TCGA-GN-A267-06	Stage IIIA
TCGA-FS-A1ZH-06	0.235	49.1517		TCGA-GN-A268-06	Stage IIB
TCGA-FS-A1ZJ-06	0.032	1.6193		TCGA-GN-A26A-06	Stage IIIA
TCGA-FS-A1ZK-06	1.5	9.3605		TCGA-GN-A26D-06	Stage IIC
TCGA-FS-A1ZM-06	0.062	22.3881		TCGA-QB-A6FS-06	Stage IIIC
TCGA-FS-A1ZP-06	1.422	1.9049
TCGA-FS-A1ZQ-06	0.264	32.54
TCGA-FS-A1ZR-06	0.003	1.9903
TCGA-FS-A1ZS-06	-0.007	8.7627
TCGA-FS-A1ZT-06	0.935	1.7219
TCGA-FS-A1ZU-06	1.286	42.5273
TCGA-FS-A1ZW-06	0.078	1.6322
TCGA-FS-A1ZY-06	2.065	45.5429
TCGA-FS-A1ZZ-06	1.677	0.5299
TCGA-FS-A4F0-06	0.892	1.1746
TCGA-FS-A4F4-06	0.029	11.0345
TCGA-FS-A4F5-06	0.473	4.8143
TCGA-FS-A4F8-06	-0.153	6.8215
TCGA-FS-A4F9-06	0.044	3.0704
TCGA-FS-A4FB-06	0.009	12.6101
TCGA-FS-A4FC-06	0.018	2.7423	NTRK1: N440S
TCGA-FS-A4FD-06	0.732	8.2034
TCGA-FW-A3I3-06	0.6	27.3924
TCGA-FW-A3R5-06	0.026	6.4059	NTRK1: G519S; E92K
TCGA-FW-A3TU-06	0.017	127.478
TCGA-FW-A3TV-06	0.012	32.6464
TCGA-FW-A5DY-06	0.056	10.5942
TCGA-GF-A3OT-06	0	3.6496
TCGA-GF-A4EO-06	-0.094	8.2068
TCGA-GF-A6C8-06	-0.037	0.795
TCGA-GF-A6C9-06	-0.009	4.9819	NTRK1: G166R
TCGA-GN-A262-06	0.019	0.7542
TCGA-GN-A264-06	0.003	2.8994
TCGA-GN-A265-06	0.081	10.384
TCGA-GN-A266-06	0.334	150.46
TCGA-GN-A267-06	0.835	3.7198
TCGA-GN-A268-06	0.013	9.136
TCGA-GN-A26A-06	1.233	9.1083
TCGA-GN-A26D-06	0.512	4.7545
TCGA-QB-A6FS-06	1.197	13.226
TCGA-RP-A690-06	0	0.9862
TCGA-RP-A693-06	-0.008	3.3589
TCGA-RP-A694-06	0.66	4.3992
TCGA-RP-A695-06	0.428	16.6916
